# Supplementary material for: A Low Driving-Voltage Hybrid-Electrolyte Electrochromic Window with Only Ferreous Redox Couples
Source: Nanomaterials (Basel). 2023 Jan 3;13(1):213. doi: 10.3390/nano13010213 (PMC9823981; doi:10.3390/nano13010213)
Supplement: Supplementary file 1 [file nanomaterials-13-00213-s001.zip]

Archive with 1 entries (1 files):
- nanomaterials-2096424-supplementary.pdf
